# Supplementary material for: Color-Coded Compressive Spectral Imager Based on Focus Transformer Network
Source: Sensors (Basel). 2025 Mar 23;25(7):2006. doi: 10.3390/s25072006 (PMC11990993; doi:10.3390/s25072006)
Supplement: Supplementary file 1 [file sensors-25-02006-s001.zip]

Archive with 1 entries (1 files):
- sensors-3351140-supplementary.pdf
